# Supplementary material for: Role of the SaeRS Two-Component Regulatory System in Group B Streptococcus Biofilm Formation on Human Fibrinogen
Source: Microorganisms. 2024 Oct 20;12(10):2096. doi: 10.3390/microorganisms12102096 (PMC11510217; doi:10.3390/microorganisms12102096)
Supplement: Supplementary file 1 [file microorganisms-12-02096-s001.zip]

Archive with 1 entries (1 files):
- microorganisms-3253092-supplementary.pdf
